# Supplementary material for: A Novel Heat Shock Transcription Factor (ZmHsf08) Negatively Regulates Salt and Drought Stress Responses in Maize
Source: Int J Mol Sci. 2021 Nov 3;22(21):11922. doi: 10.3390/ijms222111922 (PMC8584904; doi:10.3390/ijms222111922)
Supplement: Supplementary file 1 [file ijms-22-11922-s001.zip]

Archive with 1 entries (1 files):
- ijms-1407489-supplementary.pdf
